# Supplementary material for: Quantitative proteomics analysis reveals an important role of the transcriptional regulator UidR in the bacterial biofilm formation of Aeromonas hydrophila
Source: Front Cell Infect Microbiol. 2024 Mar 22;14:1380747. doi: 10.3389/fcimb.2024.1380747 (PMC10995333; doi:10.3389/fcimb.2024.1380747)
Supplement: Supplementary Table 2 — Primers designed in this study for qPCR. [file Table_1.xls]

## Sheet: Supplementary Table S1
strains/plasmids
A. hydrophila ATCC 7966	kept in our laboratory
E. coli MC1061	kept in our laboratory
E. coli S17 λpir	kept in our laboratory
pRE112	kept in our laboratory
pBBRMCS1	kept in our laboratory
ΔuidR/ΔAHA_4233	conducted in this research

## Sheet: Supplementary Table S2
Primers designed in this study for qPCR
Gene	Oligonucleotide sequence (5′ → 3′)
AHA_3062	F-TTGCGGCTACTGCCTGTTTG	for gene validation
	R-GCGGAAGATGTCGGAGATGA
AHA_4140	F-GCGTCGGGTCCTGTCATTTT	for gene validation
	R-CAGCGGATAGTCGGGGTCTT
aceB(AHA_2816)	F-ACGGCTGCGTGCCCATCTAC	for gene validation
	R-TCGGCTTTGACCACCTCCTG
aceA(AHA_2817)	F-TCCACCTACTCGGTCATCTCG	for gene validation
	R-CCTGCTGAATGCGGTCTTT
gltA(AHA_1922)	F-GCCCTCGACATCAACAACG	for gene validation
	R-CGGCGATACAGGCAAACG
AHA_1951	F-TACGGGGAGCAGGGTTTTCG	for gene validation
	R-AGCGGCTGGGTCACGTTGTA
16sRNA	F-TGGGATTCGCTCACTATCG	for gene validation
	R-GCAACCCCTGTCCTTTGTT
